# Supplementary material for: Targeting Dendritic Cells with Virus-like Particles: Toward Safer and More Immunogenic Vaccines
Source: Vaccines (Basel). 2025 Nov 6;13(11):1142. doi: 10.3390/vaccines13111142 (PMC12656481; doi:10.3390/vaccines13111142)
Supplement: Supplementary file 1 [file vaccines-13-01142-s001.zip]

Archive with 1 entries (1 files):
- vaccines-3863323-supplementary.pdf
